# Supplementary material for: Detection of Zoonotic Gastrointestinal Pathogens in Dairy Sheep and Goats by Using FilmArray® Multiplex-PCR Technology
Source: Microorganisms. 2022 Mar 25;10(4):714. doi: 10.3390/microorganisms10040714 (PMC9030461; doi:10.3390/microorganisms10040714)
Supplement: Supplementary file 1 [file microorganisms-10-00714-s001.zip]

Archive with 1 entries (1 files):
- microorganisms-1634419-supplementary.pdf
